# Supplementary material for: Effects of Aerobic Exercise on Depressive Symptoms in People with Parkinson’s Disease: A Systematic Review and Meta-Analysis of Randomized Controlled Trials
Source: Brain Sci. 2025 Jul 25;15(8):792. doi: 10.3390/brainsci15080792 (PMC12384485; doi:10.3390/brainsci15080792)
Supplement: Supplementary file 1 [file brainsci-15-00792-s001.zip]

Archive with 1 entries (1 files):
- brainsci-3725614-supplementary.pdf
